# Supplementary material for: Comparative analysis of the complete chloroplast genomes of six threatened subgenus Gynopodium (Magnolia) species
Source: BMC Genomics. 2022 Oct 20;23:716. doi: 10.1186/s12864-022-08934-6 (PMC9583488; doi:10.1186/s12864-022-08934-6)
Supplement: Supplementary file 4 — Additional file 4: Table S1. GC content of the CPGs of the six subgenus Gynopodium species. [file 12864_2022_8934_MOESM4_ESM.xlsx]

## Sheet: Sheet1
Table S1 GC content of the CPGs of the six subgenus Gynopodium species
GC (%)	M. omeiensis*	M. sinica*	M. nitida*	M. kachirachirai*	M. lotungensis	M. yunnanensis
LSC	0.38	0.379	0.38	0.38	0.38	0.379
SSC	0.343	0.343	0.343	0.343	0.343	0.343
IR	0.432	0.432	0.432	0.432	0.432	0.432
overall GC (%)	0.393	0.393	0.393	0.393	0.393	0.393
Species with newly sequenced chloroplast genomes are marked with asterisks.
LSC, large single-copy region; SSC, small single-copy region; IR, inverted repeat region; overall GC, the overall GC content.
