# Supplementary material for: Comparative analysis of the complete chloroplast genomes of six threatened subgenus Gynopodium (Magnolia) species
Source: BMC Genomics. 2022 Oct 20;23:716. doi: 10.1186/s12864-022-08934-6 (PMC9583488; doi:10.1186/s12864-022-08934-6)
Supplement: Supplementary file 5 — Additional file 5: Table S2. List of large repeat sequences in the CPGs of six subgenus Gynopodium species. [file 12864_2022_8934_MOESM5_ESM.xlsx]

## Sheet: Table S2
	Table S2 List of large repeat sequences in the CPGs of six subgenus Gynopodium species
	M. omeiensis							M. sinica							M. nitida							M. kachirachirai							M. lotungensis							M.yunnanensis
	Repeat size (bp)	Repeat start 1	Repeat start 2	Type	Location of repeat 1	Location of repeat 2		Repeat size (bp)	Repeat start 1	Repeat start 2	Type	Location of repeat 1	Location of repeat 2		Repeat size (bp)	Repeat start 1	Repeat start 2	Type	Location of repeat 1	Location of repeat 2		Repeat size (bp)	Repeat start 1	Repeat start 2	Type	Location of repeat 1	Location of repeat 2		Repeat size (bp)	Repeat start 1	Repeat start 2	Type	Location of repeat 1	Location of repeat 2		Repeat size (bp)	Repeat start 1	Repeat start 2	Type	Location of repeat 1	Location of repeat 2
	39	132799	132817	F	ycf1	ycf1		33	95330	95354	F	ycf2	ycf2		33	95338	95362	F	ycf2	ycf2		33	95315	95339	F	ycf2	ycf2		39	132822	132840	F	ycf1	ycf1		33	95355	95379	F	ycf2	ycf2
	33	95345	95369	F	ycf2	ycf2		33	95330	152801	P	ycf2	ycf2		33	95338	152844	P	ycf2	ycf2		33	95315	152785	P	ycf2	ycf2		33	95364	95388	F	ycf2	ycf2		33	95355	152843	P	ycf2	ycf2
	33	95345	152849	P	ycf2	ycf2		33	95354	152825	P	ycf2	ycf2		33	95362	152868	P	ycf2	ycf2		33	95339	152809	P	ycf2	ycf2		33	95364	152872	P	ycf2	ycf2		33	95379	152867	P	ycf2	ycf2
	33	95369	152873	P	ycf2	ycf2		33	152801	152825	F	ycf2	ycf2		33	152844	152868	F	ycf2	ycf2		33	152785	152809	F	ycf2	ycf2		33	95388	152896	P	ycf2	ycf2		33	152843	152867	F	ycf2	ycf2
	33	152849	152873	F	ycf2	ycf2		31	92896	92917	F	ycf2	ycf2		32	132800	132818	F	ycf2	ycf2		31	92881	92902	F	ycf2	ycf2		33	152872	152896	F	ycf2	ycf2		31	92921	92942	F	ycf2	ycf2
	31	92911	92932	F	ycf2	ycf2		31	92896	155240	P	ycf2	ycf2		31	92904	92925	F	ycf2	ycf2		31	92881	155224	P	ycf2	ycf2		31	92930	92951	F	ycf2	ycf2		31	92921	155282	P	ycf2	ycf2
	31	92911	155288	P	ycf2	ycf2		31	92917	155261	P	ycf2	ycf2		31	92904	155283	P	ycf2	ycf2		31	92902	155245	P	ycf2	ycf2		31	92930	155311	P	ycf2	ycf2		31	92942	155303	P	ycf2	ycf2
	31	92932	155309	P	ycf2	ycf2		31	155240	155261	F	ycf2	ycf2		31	92925	155304	P	ycf2	ycf2		31	155224	155245	F	ycf2	ycf2		31	92951	155332	P	ycf2	ycf2		31	155282	155303	F	ycf2	ycf2
	31	155288	155309	F	ycf2	ycf2		29	67875	67916	P	petA-psbJ	petA-psbJ		31	155283	155304	F	ycf2	ycf2		29	67862	67903	P	petA-psbJ	petA-psbJ		31	155311	155332	F	ycf2	ycf2		29	67895	67936	P	petA-psbJ	petA-psbJ
	29	67882	67923	P	petA-psbJ	petA-psbJ		28	39015	39015	P	psbZ-trnG-GCC	psbZ-trnG-GCC		29	67878	67919	P	petA-psbJ	petA-psbJ		28	38986	38986	P	psbZ-trnG-GCC	psbZ-trnG-GCC		29	67901	67942	P	petA-psbJ	petA-psbJ		28	39008	39008	P	psbZ-trnG-GCC	psbZ-trnG-GCC
	28	39015	39015	P	psbZ-trnG-GCC	psbZ-trnG-GCC		27	9408	9435	F	trnS-GCU-trnG-UCC	trnS-GCU-trnG-UCC		28	38999	38999	P	psbZ-trnG-GCC	psbZ-trnG-GCC		27	9394	9421	F	trnS-GCU-trnG-UCC	trnS-GCU-trnG-UCC		28	4659	4659	P	trnK-UUU-rps16	trnK-UUU-rps16		27	9408	9435	F	trnS-GCU-trnG-GCC	trnS-GCU-trnG-GCC
	27	9409	9436	F	trnS-GCU-trnG-UCC	trnS-GCU-trnG-UCC		25	9266	38172	F	trnS-GCU	trnS-UGA		27	9401	9428	F	trnS-GCU-trnG-UCC	trnS-GCU-trnG-UCC		25	9252	38144	F	trnS-GCU	trnS-UGA		28	39008	39008	P	psbZ-trnG-GCC	psbZ-trnG-GCC		25	9266	38165	F	trnS-GCU	trnS-UGA
	25	9267	38172	F	trnS-GCU	trnS-UGA		24	9270	47602	P	trnS-GCU	trnS-GGA		25	9259	38156	F	trnS-GCU	trnS-UGA		24	9256	47599	P	trnS-GCU	trnS-GGA		27	9410	9437	F	trnS-GCU-trnG-UCC	trnS-GCU-trnG-UCC		24	9270	47600	P	trnS-GCU	trnS-GGA
	24	9271	47622	P	trnS-GCU	trnS-GGA		24	120712	120745	P	ccsA-ndhD	ccsA-ndhD		24	9263	47606	P	trnS-GCU	trnS-GGA		24	120687	120720	P	ccsA-ndhD	ccsA-ndhD		25	9268	38165	F	trnS-GCU	trnS-UGA		24	120744	120777	P	ccsA-ndhD	ccsA-ndhD
	24	120734	120767	P	ccsA-ndhD	ccsA-ndhD		23	113300	113341	F	trnN-GUU-ndhF	trnN-GUU-ndhF		24	120728	120761	P	ccsA-ndhD	ccsA-ndhD		23	113286	113327	F	trnN-GUU-ndhF	trnN-GUU-ndhF		24	9272	47610	P	trnS-GCU	trnS-GGA		23	113325	113366	F	trnN-GUU-ndhF	trnN-GUU-ndhF
	23	113314	113355	F	trnN-GUU-ndhF	trnN-GUU-ndhF		23	113300	134824	P	trnN-GUU-ndhF	ycf1-trnN-GUU		23	113308	113349	F	trnN-GUU-ndhF	trnN-GUU-ndhF		23	113286	134807	P	trnN-GUU-ndhF	ycf1-trnN-GUU		24	118521	118548	P	rpl32-trnL-UAG	rpl33-trnL-UAG		23	113325	134866	P	trnN-GUU-ndhF	ycf1-trnN-GUU
	23	113314	134873	P	trnN-GUU-ndhF	ycf1-trnN-GUU		23	113341	134865	P	trnN-GUU-ndhF	ycf1-trnN-GUU		23	113308	134867	P	trnN-GUU-ndhF	ycf1-trnN-GUU		23	113327	134848	P	trnN-GUU-ndhF	ycf1-trnN-GUU		24	120756	120789	P	ccsA-ndhD	ccsA-ndhD		23	113366	134907	P	trnN-GUU-ndhF	ycf1-trnN-GUU
	23	113355	134914	P	trnN-GUU-ndhF	ycf1-trnN-GUU		23	134824	134865	F	ycf1-trnN-GUU	ycf1-trnN-GUU		23	113349	134908	P	trnN-GUU-ndhF	ycf1-trnN-GUU		23	134807	134848	F	ycf1-trnN-GUU	ycf1-trnN-GUU		23	113333	113374	F	trnN-GUU-ndhF	ycf1-trnN-GUU		23	134866	134907	F	ycf1-trnN-GUU	ycf1-trnN-GUU
	23	134873	134914	F	ycf1-trnN-GUU	ycf1-trnN-GUU		22	87334	128842	R	rps3-rps19	rps15-ycf1		23	134867	134908	F	ycf1-trnN-GUU	ycf1-trnN-GUU		21	33839	33839	R	trnE-UUC-trnT-GGU	trnE-UUC-trnT-GGU		23	113333	134896	P	trnN-GUU-ndhF	ycf1-trnN-GUU		22	87355	128875	R	rps3-rps19	rps15-ycf1
	22	87344	128864	R	rps3-rps19	rps15-ycf1		21	33869	33869	R	trnE-UUC-trnT-GGU	trnE-UUC-trnT-GGU		22	87337	128858	R	rps3-rps19	rps15-ycf1		21	38148	47602	P	trnS-UGA	trnS-GGA		23	113374	134937	P	ycf1-trnN-GUU	ycf2-trnN-GUU		21	33860	33860	R	trnE-UUC-trnT-GGU	trnE-UUC-trnT-GGU
	21	33867	33867	R	trnE-UUC-trnT-GGU	trnE-UUC-trnT-GGU		21	38176	47605	P	trnS-UGA	trnS-GGA		21	33851	33851	R	trnE-UUC-trnT-GGU	trnE-UUC-trnT-GGU		21	39297	70663	F	trnfM-CAU	trnP-UGG		23	134896	134937	F	ycf1-trnN-GUU	ycf3-trnN-GUU		21	38169	47603	P	trnS-UGA	trnS-GGA
	21	38176	47625	P	trnS-UGA	trnS-GGA		21	39326	70677	F	trnfM-CAU	trnP-UGG		21	38160	47609	P	trnS-UGA	trnS-GGA		21	45086	45107	F	psaA-ycf3	psaA-ycf3		22	87363	128887	R	rps3-rps19	rps15-ycf1		21	39319	70697	F	trnfM-CAU	trnP-UGG
	21	39326	70684	F	trnfM-CAU	trnP-UGG		21	132777	132795	F	ycf1	ycf1		21	39310	70680	F	trnfM-CAU	trnP-UGG		21	87314	128817	R	rps3-rps19	rps19-ycf1		21	33860	33860	R	trnE-UUC-trnT-GGU	trnE-UUC-trnT-GGU		21	132810	132828	F	ycf1	ycf1
	21	45114	45135	F	psaA-ycf3	psaA-ycf3		20	383	409	P	trnH-GUG-psbA	trnH-GUG-psbA		21	45098	45119	F	psaA-ycf3	psaA-ycf3		20	383	409	P	trnH-GUG-psbA	trnH-GUG-psbA		21	38169	47613	P	trnS-UGA	trnS-GGA		20	383	409	P	trnH-GUG-psbA	trnH-GUG-psbA
	21	132799	132835	F	ycf1	ycf1		20	4663	4663	P	trnK-UUU-rps16	trnK-UUU-rps16		20	383	409	P	trnH-GUG-psbA	trnH-GUG-psbA		20	4655	4655	P	trnK-UUU-rps16	trnK-UUU-rps16		21	39319	70703	F	trnfM-CAU	trnP-UGG		20	4665	4665	P	trnK-UUU-rps16	trnK-UUU-rps16
	20	383	409	P	trnH-GUG-psbA	trnH-GUG-psbA		20	12785	12785	R	atpA-atpF	atpA-atpF		20	4663	4663	P	trnK-UUU-rps16	trnK-UUU-rps16		20	38216	47541	P	trnS-UGA	trnS-GGA		21	45101	45122	F	psaA-ycf3	psaA-ycf3		20	13866	46948	F	atpF	ycf3
	20	4663	4663	P	trnK-UUU-rps16	trnK-UUU-rps16		20	38244	47544	P	trnS-UGA	trnS-GGA		20	38228	47548	P	trnS-UGA	trnS-GGA		20	50790	50810	F	trnF-GAA-ndhJ	trnF-GAA-ndhJ		21	132822	132858	F	ycf1	ycf1		20	29311	47549	F	trnC-GCA	trnS-GGA
	20	38244	47564	P	trnS-UGA	ycf3-trnS-GGA		20	50802	50822	F	trnF-GAA-ndhJ	trnF-GAA-ndhJ		20	50805	50825	F	trnF-GAA-ndhJ	trnF-GAA-ndhJ		20	52904	52904	R	ndhC	ndhC		20	383	409	P	trnH-GUG-pabA	trnH-GUG-pabA		20	38237	47542	P	trnS-UGA	trnS-GGA
	20	50820	50840	F	trnF-GAA-ndhJ	trnF-GAA-ndhJ		20	52917	52917	R	ndhC	ndhC		20	52919	52919	R	ndhC	ndhC		20	60663	60663	R	rbcL-accD	rbcL-accD		20	38237	47552	P	trnS-UGA	trnS-GGA		20	50805	50825	F	trnF-GAA-ndhJ	trnF-GAA-ndhJ
	20	52934	52934	R	ndhC	ndhC		20	60675	60675	R	rbcL-accD	rbcL-accD		20	60677	60677	R	rbcL-accD	rbcL-accD		20	118460	118488	P	rpl32-trnL-UAG	rpl32-trnL-UAG		20	50809	50829	F	trnF-GAA-ndhJ	trnF-GAA-ndhJ		20	52919	52919	R	ndhC	ndhC
	20	60692	60692	R	rbcL-accD	rbcL-accD		20	118480	118508	P	rpl32-trnL-UAG	rpl32-trnL-UAG		20	118496	118524	P	rpl32-trnL-UAG	rpl32-trnL-UAG		20	130317	130339	P	ycf1	ycf1		20	52922	52922	R	ndhC	ndhC		20	60677	60677	R	rbcL-accD	rbcL-accD
	20	118502	118530	P	rpl32-trnL-UAG	rpl32-trnL-UAG		20	130343	130365	P	ycf1	ycf1		20	130359	130381	P	ycf1	ycf1		19	13853	46953	F	atpF	ycf3		20	60681	60681	R	rbcL-accD	rbcL-accD		20	118512	118540	P	rpl32-trnL-UAG	rpl33-trnL-UAG
	20	130365	130387	P	ycf1	ycf1		19	12785	12785	R	atpA-atpF	atpA-atpF		19	13858	46960	F	atpF	ycf3		19	25216	25216	R	rpoB	rpoB		20	124263	124263	R	ndhG-ndhI	ndhG-ndhI		20	130376	130398	P	ycf1	ycf1
	19	12779	12779	R	atpA-atpF	atpA-atpF		19	12785	12786	F	atpA-atpF	atpA-atpF		19	25223	25223	R	rpoB	rpoB		19	34060	34085	F	trnT-GGU-psbD	trnT-GGU-psbD		20	130388	130410	P	ycf1	ycf1		19	25229	25229	R	rpoB	rpoB
	19	25239	25239	R	rpoB	rpoB		19	12786	12786	R	atpA-atpF	atpA-atpF		19	31372	31372	R	psbM-trnD-GUC	psbM-trnD-GUC		19	62805	62822	F	accD-psaI	accD-psaI		19	25231	25231	R	rpoB	rpoB		19	34081	34106	F	trnT-GGU-psbD	trnT-GGU-psbD
	19	31388	31388	R	psbM-trnD-GUC	psbM-trnD-GUC		19	25241	25241	R	rpoB	rpoB		19	34072	34097	F	trnT-GGU-psbD	trnT-GGU-psbD		19	87321	87321	R	rps3-rps19	rps3-rps19		19	31382	31382	R	psbM-trnD-GUC	psbM-trnD-GUC		19	62819	62836	F	accD-psaI	accD-psaI
	19	34088	34113	F	trnT-GGU-psbD	trnT-GGU-psbD		19	31391	31391	R	psbM-trnD-GUC	psbM-trnD-GUC		19	62819	62836	F	accD-psaI	accD-psaI		18	5372	12768	R	rps16	atpA-atpF		19	34081	34106	F	trnT-GGU-psbD	trnT-GGU-psbD		19	67396	67414	F	petA-psbJ	petA-psbJ
	19	62827	62844	F	accD-psaI	accD-psaI		19	34090	34115	F	trnT-GGU-psbD	trnT-GGU-psbD		19	87344	87344	R	rps3-rps19	rps3-rps19		18	12765	12765	R	atpA-atpF	atpA-atpF		19	62823	62840	F	accD-psaI	accD-psaI		19	87362	87362	R	rps3-rps19	rps3-rps19
	19	87351	87351	R	rps3-rps19	rps3-rps19		19	62817	62834	F	accD-psaI	accD-psaI		19	124235	124235	R	ndhG-ndhI	ndhG-ndhI		18	17863	88628	F	rpoC2	rpl2		19	67402	67420	F	petA-psbJ	petA-psbJ		19	124251	124251	R	ndhG-ndhI	ndhG-ndhI
	19	124241	124241	R	ndhG-ndhI	ndhG-ndhI		19	87341	87341	R	rps3-rps19	rps3-rps19		18	17870	88651	F	rpoC2	rpl2		18	17863	159511	P	rpoC2	rpl2		19	87370	87370	R	rps3-rps19	rps3-rps19		18	12778	12778	R	atpA-atpF	atpA-atpF
	18	5380	12783	R	rps16	atpA-atpF		19	124219	124219	R	ndhG-ndhI	ndhG-ndhI		18	17870	159570	P	rpoC2	rpl2		18	31363	31363	R	psbM-trnD-GUC	psbM-trnD-GUC		18	5379	12783	R	rps16	atpA-atpF		18	17876	88668	F	rpoC2	rpl2
	18	12779	12779	R	atpA-atpF	atpA-atpF		18	12785	12785	R	atpA-atpF	atpA-atpF		18	41342	43566	F	psaB	psaA		18	41330	43554	F	psaB	psaA		18	5382	75559	P	rps16	clpP		18	17876	159569	P	rpoC2	rpl2
	18	12779	12780	F	atpA-atpF	atpA-atpF		18	12785	12787	F	atpA-atpF	atpA-atpF		18	43444	43444	P	psaA	psaA		18	43432	43432	P	psaA	psaA		18	5383	124262	P	rps16	ndhG-ndhI		18	31381	31381	R	psbM-trnD-GUC	psbM-trnD-GUC
	18	12780	12780	R	atpA-atpF	atpA-atpF		18	12787	12787	R	atpA-atpF	atpA-atpF		18	49997	49997	P	trnL-UAA	trnL-UAA		18	49982	49982	P	trnL-UAA	trnL-UAA		18	12780	12780	R	atpA-atpF	atpA-atpF		18	41351	43575	F	psaB	psaA
	18	17886	88658	F	rpoC2	rpl2		18	17888	88643	F	rpoC2	rpl2		18	93529	93529	P	ycf2	ycf2		18	93506	93506	P	ycf2	ycf2		18	17878	88677	F	rpoC2	rpl2		18	43453	43453	P	psaA	psaA
	18	17886	159575	P	rpoC2	rpl2		18	17888	159527	P	rpoC2	rpl2		18	93529	154692	F	ycf2	ycf2		18	93506	154633	F	ycf2	ycf2		18	17878	159598	P	rpoC2	rpl2		18	49997	49997	P	trnL-UAA	trnL-UAA
	18	41358	43582	F	psaB	psaA		18	29235	46953	F	rpoB-trnC-GCA	ycf3		18	106663	113081	P	trnI-GAU	trnN-GUU		18	106640	113059	P	trnI-GAU	trnN-GUU		18	28353	123533	F	rpoB-trnC-GCA	ndhE-ndhG		18	93546	93546	P	ycf2	ycf2
	18	43460	43460	P	psaA	psaA		18	41358	43582	F	psaB	psaA		18	106663	135140	F	trnI-GAU	trnN-GUU		18	106640	135080	F	trnI-GAU	trnN-GUU		18	41351	43575	F	psaB	psaA		18	93546	154691	F	ycf2	ycf2
	18	50012	50012	P	trnL-UAA	trnL-UAA		18	43460	43460	P	psaA	psaA		18	107066	108156	F	trnI-GAU	trnA-UGC		18	107043	108133	F	trnI-GAU	trnA-UGC		18	43453	43453	P	psaA	psaA		18	106680	113098	P	trnI-GAU	trnN-GUU
	F, Forward; P, Palindromic; R, Reversed.
