# Supplementary material for: Comparative analysis of the complete chloroplast genomes of six threatened subgenus Gynopodium (Magnolia) species
Source: BMC Genomics. 2022 Oct 20;23:716. doi: 10.1186/s12864-022-08934-6 (PMC9583488; doi:10.1186/s12864-022-08934-6)
Supplement: Supplementary file 6 — Additional file 6: Table S3. List of SSRs in the CPGs of six subgenus Gynopodium species. [file 12864_2022_8934_MOESM6_ESM.xlsx]

## Sheet: Table S3
	Table S3 List of SSRs in the CPGs of six subgenus Gynopodium species
	M. omeiensis									M. sinica									M. nitida									M. kachIRchIRi									M. lotungensis									M.yunnanensis
	Start	End	SSR	Repeat number	Size	Location	Region	Region		Start	End	SSR	Repeat number	Size	Location	Region	Region		Start	End	SSR	Repeat number	Size	Location	Region	Region		Start	End	SSR	Repeat number	Size	Location	Region	Region		Start	End	SSR	Repeat number	Size	Location	Region	Region		Start	End	SSR	Repeat number
	211	218	A	8	8	trnH-GUG-psbA	IGS	LSC		211	218	A	8	8	trnH-GUG-psbA	IGS	LSC		211	218	A	8	8	trnH-GUG-psbA	IGS	LSC		1724	1732	A	9	9	psbA-trnK-UUU	IGS	LSC		211	218	A	8	8	trnH-GUG-psbA	IGS	LSC		211	218	A	8
	1724	1732	A	9	9	psbA-trnK-UUU	IGS	LSC		1724	1732	A	9	9	psbA-trnK-UUU	IGS	LSC		1724	1732	A	9	9	psbA-trnK-UUU	IGS	LSC		2037	2044	T	8	8	trnK-UUU	intron	LSC		1724	1732	A	9	9	psbA-trnK-UUU	IGS	LSC		1724	1732	A	9
	2038	2045	T	8	8	trnK-UUU	intron	LSC		2038	2045	T	8	8	trnK-UUU	intron	LSC		2038	2045	T	8	8	trnK-UUU	intron	LSC		3935	3943	A	9	9	trnK-UUU	intron	LSC		2038	2045	T	8	8	trnK-UUU	intron	LSC		2038	2045	T	8
	3936	3944	A	9	9	trnK-UUU	intron	LSC		3936	3944	A	9	9	trnK-UUU	intron	LSC		3936	3944	A	9	9	trnK-UUU	intron	LSC		4388	4399	AAAT	3	12	trnK-UUU-rps16	IGS	LSC		3936	3944	A	9	9	trnK-UUU	intron	LSC		3936	3944	A	9
	4389	4400	AAAT	3	12	trnK-UUU-rps16	IGS	LSC		4389	4400	AAAT	3	12	trnK-UUU-rps16	IGS	LSC		4389	4400	AAAT	3	12	trnK-UUU-rps16	IGS	LSC		4565	4574	T	10	10	trnK-UUU-rps16	IGS	LSC		4389	4400	AAAT	3	12	trnK-UUU-rps16	IGS	LSC		4389	4400	AAAT	3
	4573	4582	T	10	10	trnK-UUU-rps16	IGS	LSC		4573	4582	T	10	10	trnK-UUU-rps16	IGS	LSC		4573	4582	T	10	10	trnK-UUU-rps16	IGS	LSC		4732	4740	A	9	9	trnK-UUU-rps16	IGS	LSC		4573	4582	T	10	10	trnK-UUU-rps16	IGS	LSC		4573	4584	T	12
	4740	4748	A	9	9	trnK-UUU-rps16	IGS	LSC		4740	4748	A	9	9	trnK-UUU-rps16	IGS	LSC		4740	4748	A	9	9	trnK-UUU-rps16	IGS	LSC		4802	4811	G	10	10	trnK-UUU-rps16	IGS	LSC		4740	4748	A	9	9	trnK-UUU-rps16	IGS	LSC		4742	4750	A	9
	4810	4818	G	9	9	trnK-UUU-rps16	IGS	LSC		4810	4818	G	9	9	trnK-UUU-rps16	IGS	LSC		4810	4818	G	9	9	trnK-UUU-rps16	IGS	LSC		4962	4969	T	8	8	trnK-UUU-rps16	IGS	LSC		4810	4818	G	9	9	trnK-UUU-rps16	IGS	LSC		4812	4820	G	9
	4970	4977	T	8	8	trnK-UUU-rps16	IGS	LSC		4969	4976	T	8	8	trnK-UUU-rps16	IGS	LSC		4969	4976	T	8	8	trnK-UUU-rps16	IGS	LSC		5357	5366	T	10	10	rps16	intron	LSC		4969	4976	T	8	8	trnK-UUU-rps16	IGS	LSC		4971	4978	T	8
	5365	5374	T	10	10	rps16	intron	LSC		5364	5373	T	10	10	rps16	intron	LSC		5364	5373	T	10	10	rps16	intron	LSC		5376	5390	A	15	15	rps16	intron	LSC		5364	5373	T	10	10	rps16	intron	LSC		5366	5375	T	10
	5384	5398	A	15	15	rps16	intron	LSC		5383	5396	A	14	14	rps16	intron	LSC		5383	5396	A	14	14	rps16	intron	LSC		7176	7184	C	9	9	rps16-trnQ-UUG	IGS	LSC		5383	5397	A	15	15	rps16	intron	LSC		5385	5398	A	14
	7189	7200	C	12	12	rps16-trnQ-UUG	IGS	LSC		7187	7197	C	11	11	rps16-trnQ-UUG	IGS	LSC		7187	7198	C	12	12	rps16-trnQ-UUG	IGS	LSC		7752	7762	T	11	11	rps16-trnQ-UUG	IGS	LSC		7188	7200	C	13	13	rps16-trnQ-UUG	IGS	LSC		7189	7199	C	11
	7768	7777	T	10	10	rps16-trnQ-UUG	IGS	LSC		7765	7776	T	12	12	rps16-trnQ-UUG	IGS	LSC		7766	7775	T	10	10	rps16-trnQ-UUG	IGS	LSC		9448	9457	TA	5	10	trnS-GCU-trnG-UCC	IGS	LSC		7768	7778	T	11	11	rps16-trnQ-UUG	IGS	LSC		7767	7776	T	10
	9463	9472	TA	5	10	trnS-GCU-trnG-UCC	IGS	LSC		9462	9471	TA	5	10	trnS-GCU-trnG-UCC	IGS	LSC		9455	9464	TA	5	10	trnS-GCU-trnG-UCC	IGS	LSC		9761	9769	A	9	9	trnS-GCU-trnG-UCC	IGS	LSC		9464	9473	TA	5	10	trnS-GCU-trnG-UCC	IGS	LSC		9462	9471	TA	5
	9776	9784	A	9	9	trnS-GCU-trnG-UCC	IGS	LSC		9775	9783	A	9	9	trnS-GCU-trnG-UCC	IGS	LSC		9768	9776	A	9	9	trnS-GCU-trnG-UCC	IGS	LSC		10267	10277	T	11	11	trnG-UCC	intron	LSC		9777	9785	A	9	9	trnS-GCU-trnG-UCC	IGS	LSC		9775	9783	A	9
	10282	10291	T	10	10	trnG-UCC	intron	LSC		10281	10290	T	10	10	trnG-UCC	intron	LSC		10274	10283	T	10	10	trnG-UCC	intron	LSC		10372	10380	T	9	9	trnG-UCC	intron	LSC		10283	10292	T	10	10	trnG-UCC	intron	LSC		10281	10290	T	10
	10386	10394	T	9	9	trnG-UCC	intron	LSC		10385	10393	T	9	9	trnG-UCC	intron	LSC		10378	10386	T	9	9	trnG-UCC	intron	LSC		10692	10699	T	8	8	trnG-UCC	intron	LSC		10387	10395	T	9	9	trnG-UCC	intron	LSC		10385	10393	T	9
	10706	10713	T	8	8	trnG-UCC	intron	LSC		10712	10719	T	8	8	trnG-UCC	intron	LSC		10698	10705	T	8	8	trnG-UCC	intron	LSC		12766	12783	A	18	18	atpA-atpF	IGS	LSC		10707	10714	T	8	8	trnG-UCC	intron	LSC		10705	10712	T	8
	12780	12798	A	19	19	atpA-atpF	IGS	LSC		12786	12805	A	20	20	atpA-atpF	IGS	LSC		12772	12788	A	17	17	atpA-atpF	IGS	LSC		13441	13448	A	8	8	atpF	intron	LSC		12781	12798	A	18	18	atpA-atpF	IGS	LSC		12779	12796	A	18
	13463	13470	A	8	8	atpF	intron	LSC		13463	13470	A	8	8	atpF	intron	LSC		13446	13453	A	8	8	atpF	intron	LSC		13471	13479	T	9	9	atpF	intron	LSC		13456	13463	A	8	8	atpF	intron	LSC		13454	13461	A	8
	13493	13501	T	9	9	atpF	intron	LSC		13493	13501	T	9	9	atpF	intron	LSC		13476	13484	T	9	9	atpF	intron	LSC		13860	13869	A	10	10	atpF	intron	LSC		13486	13494	T	9	9	atpF	intron	LSC		13484	13492	T	9
	13882	13893	A	12	12	atpF	intron	LSC		13882	13891	A	10	10	atpF	intron	LSC		13865	13874	A	10	10	atpF	intron	LSC		14151	14159	T	9	9	atpF-atpH	IGS	LSC		13875	13884	A	10	10	atpF	intron	LSC		13873	13883	A	11
	14175	14183	T	9	9	atpF-atpH	IGS	LSC		14173	14181	T	9	9	atpF-atpH	IGS	LSC		14156	14164	T	9	9	atpF-atpH	IGS	LSC		15522	15529	T	8	8	atpH-atpI	IGS	LSC		14166	14174	T	9	9	atpF-atpH	IGS	LSC		14165	14173	T	9
	15546	15553	T	8	8	atpH-atpI	IGS	LSC		15544	15551	T	8	8	atpH-atpI	IGS	LSC		15527	15534	T	8	8	atpH-atpI	IGS	LSC		15825	15834	T	10	10	atpH-atpI	IGS	LSC		15537	15544	T	8	8	atpH-atpI	IGS	LSC		15536	15543	T	8
	15849	15857	T	9	9	atpH-atpI	IGS	LSC		15847	15857	T	11	11	atpH-atpI	IGS	LSC		15830	15841	T	12	12	atpH-atpI	IGS	LSC		15836	15846	A	11	11	atpH-atpI	IGS	LSC		15840	15849	T	10	10	atpH-atpI	IGS	LSC		15839	15847	T	9
	15859	15868	A	10	10	atpH-atpI	IGS	LSC		15859	15868	A	10	10	atpH-atpI	IGS	LSC		15843	15852	A	10	10	atpH-atpI	IGS	LSC		17553	17563	T	11	11	rps2-rpoC2	IGS	LSC		15851	15860	A	10	10	atpH-atpI	IGS	LSC		15849	15858	A	10
	17577	17587	T	11	11	rps2-rpoC2	IGS	LSC		17577	17588	T	12	12	rps2-rpoC2	IGS	LSC		17561	17570	T	10	10	rps2-rpoC2	IGS	LSC		19749	19760	T	12	12	rpoC2	CDS	LSC		17569	17578	T	10	10	rps2-rpoC2	IGS	LSC		17567	17576	T	10
	19772	19783	T	12	12	rpoC2	CDS	LSC		19774	19785	T	12	12	rpoC2	CDS	LSC		19756	19767	T	12	12	rpoC2	CDS	LSC		19893	19900	A	8	8	rpoC2	CDS	LSC		19764	19775	T	12	12	rpoC2	CDS	LSC		19762	19773	T	12
	19916	19923	A	8	8	rpoC2	CDS	LSC		19918	19925	A	8	8	rpoC2	CDS	LSC		19900	19907	A	8	8	rpoC2	CDS	LSC		21123	21132	AT	5	10	rpoC2	CDS	LSC		19908	19915	A	8	8	rpoC2	CDS	LSC		19906	19913	A	8
	21146	21155	AT	5	10	rpoC2	CDS	LSC		21148	21157	AT	5	10	rpoC2	CDS	LSC		21130	21139	AT	5	10	rpoC2	CDS	LSC		23554	23561	A	8	8	rpoC1	CDS	LSC		21138	21147	AT	5	10	rpoC2	CDS	LSC		21136	21145	AT	5
	23577	23584	A	8	8	rpoC1	CDS	LSC		23579	23586	A	8	8	rpoC1	CDS	LSC		23561	23568	A	8	8	rpoC1	CDS	LSC		27420	27427	T	8	8	rpoB	CDS	LSC		23569	23576	A	8	8	rpoC1	CDS	LSC		23567	23574	A	8
	27443	27450	T	8	8	rpoB	CDS	LSC		27445	27452	T	8	8	rpoB	CDS	LSC		27427	27434	T	8	8	rpoB	CDS	LSC		29219	29227	A	9	9	rpoB-trnC-GCA	IGS	LSC		27435	27442	T	8	8	rpoB	CDS	LSC		27433	27440	T	8
	29242	29250	A	9	9	rpoB-trnC-GCA	IGS	LSC		29244	29253	A	10	10	rpoB-trnC-GCA	IGS	LSC		29226	29234	A	9	9	rpoB-trnC-GCA	IGS	LSC		29245	29252	C	8	8	rpoB-trnC-GCA	IGS	LSC		29234	29242	A	9	9	rpoB-trnC-GCA	IGS	LSC		29232	29240	A	9
	29268	29275	C	8	8	rpoB-trnC-GCA	IGS	LSC		29271	29278	C	8	8	rpoB-trnC-GCA	IGS	LSC		29252	29259	C	8	8	rpoB-trnC-GCA	IGS	LSC		30586	30595	A	10	10	petN-psbM	IGS	LSC		29260	29272	C	13	13	rpoB-trnC-GCA	IGS	LSC		29258	29265	C	8
	30611	30620	A	10	10	petN-psbM	IGS	LSC		30614	30623	A	10	10	petN-psbM	IGS	LSC		30595	30604	A	10	10	petN-psbM	IGS	LSC		30822	30829	T	8	8	petN-psbM	IGS	LSC		30605	30614	A	10	10	petN-psbM	IGS	LSC		30604	30613	A	10
	30847	30854	T	8	8	petN-psbM	IGS	LSC		30850	30857	T	8	8	petN-psbM	IGS	LSC		30831	30838	T	8	8	petN-psbM	IGS	LSC		31367	31378	T	12	12	psbM-trnD-GUC	IGS	LSC		30841	30848	T	8	8	petN-psbM	IGS	LSC		30840	30847	T	8
	31392	31404	T	13	13	psbM-trnD-GUC	IGS	LSC		31395	31407	T	13	13	psbM-trnD-GUC	IGS	LSC		31376	31388	T	13	13	psbM-trnD-GUC	IGS	LSC		31823	31830	A	8	8	psbM-trnD-GUC	IGS	LSC		31386	31398	T	13	13	psbM-trnD-GUC	IGS	LSC		31385	31396	T	12
	31849	31856	A	8	8	psbM-trnD-GUC	IGS	LSC		31852	31859	A	8	8	psbM-trnD-GUC	IGS	LSC		31833	31840	A	8	8	psbM-trnD-GUC	IGS	LSC		32781	32788	A	8	8	trnD-GUC-trnY-GUA	IGS	LSC		31843	31850	A	8	8	psbM-trnD-GUC	IGS	LSC		31841	31848	A	8
	32807	32816	A	10	10	trnD-GUC-trnY-GUA	IGS	LSC		32810	32818	A	9	9	trnD-GUC-trnY-GUA	IGS	LSC		32791	32800	A	10	10	trnD-GUC-trnY-GUA	IGS	LSC		33346	33355	AT	5	10	trnE-UUC-trnT-GGU	IGS	LSC		32801	32809	A	9	9	trnD-GUC-trnY-GUA	IGS	LSC		32799	32809	A	11
	33374	33383	AT	5	10	trnE-UUC-trnT-GGU	IGS	LSC		33376	33385	AT	5	10	trnE-UUC-trnT-GGU	IGS	LSC		33358	33367	AT	5	10	trnE-UUC-trnT-GGU	IGS	LSC		33395	33402	A	8	8	trnE-UUC-trnT-GGU	IGS	LSC		33367	33376	AT	5	10	trnE-UUC-trnT-GGU	IGS	LSC		33367	33376	AT	5
	33423	33430	A	8	8	trnE-UUC-trnT-GGU	IGS	LSC		33425	33432	A	8	8	trnE-UUC-trnT-GGU	IGS	LSC		33407	33414	A	8	8	trnE-UUC-trnT-GGU	IGS	LSC		33503	33511	T	9	9	trnE-UUC-trnT-GGU	IGS	LSC		33416	33423	A	8	8	trnE-UUC-trnT-GGU	IGS	LSC		33416	33423	A	8
	33531	33539	T	9	9	trnE-UUC-trnT-GGU	IGS	LSC		33533	33541	T	9	9	trnE-UUC-trnT-GGU	IGS	LSC		33515	33523	T	9	9	trnE-UUC-trnT-GGU	IGS	LSC		33581	33588	T	8	8	trnE-UUC-trnT-GGU	IGS	LSC		33524	33532	T	9	9	trnE-UUC-trnT-GGU	IGS	LSC		33524	33532	T	9
	33609	33616	T	8	8	trnE-UUC-trnT-GGU	IGS	LSC		33611	33618	T	8	8	trnE-UUC-trnT-GGU	IGS	LSC		33593	33600	T	8	8	trnE-UUC-trnT-GGU	IGS	LSC		34072	34079	A	8	8	trnT-GGU-psbD	IGS	LSC		33602	33609	T	8	8	trnE-UUC-trnT-GGU	IGS	LSC		33602	33609	T	8
	34100	34107	A	8	8	trnT-GGU-psbD	IGS	LSC		34102	34109	A	8	8	trnT-GGU-psbD	IGS	LSC		34084	34091	A	8	8	trnT-GGU-psbD	IGS	LSC		34097	34105	A	9	9	trnT-GGU-psbD	IGS	LSC		34093	34100	A	8	8	trnT-GGU-psbD	IGS	LSC		34093	34100	A	8
	34125	34133	A	9	9	trnT-GGU-psbD	IGS	LSC		34127	34135	A	9	9	trnT-GGU-psbD	IGS	LSC		34109	34117	A	9	9	trnT-GGU-psbD	IGS	LSC		34476	34483	T	8	8	trnT-GGU-psbD	IGS	LSC		34118	34126	A	9	9	trnT-GGU-psbD	IGS	LSC		34118	34126	A	9
	34878	34886	T	9	9	trnT-GGU-psbD	IGS	LSC		34506	34513	T	8	8	trnT-GGU-psbD	IGS	LSC		34488	34495	T	8	8	trnT-GGU-psbD	IGS	LSC		34850	34858	T	9	9	trnT-GGU-psbD	IGS	LSC		34871	34879	T	9	9	trnT-GGU-psbD	IGS	LSC		34871	34879	T	9
	34931	34939	T	9	9	trnT-GGU-psbD	IGS	LSC		34880	34888	T	9	9	trnT-GGU-psbD	IGS	LSC		34862	34870	T	9	9	trnT-GGU-psbD	IGS	LSC		34903	34911	T	9	9	trnT-GGU-psbD	IGS	LSC		34924	34932	T	9	9	trnT-GGU-psbD	IGS	LSC		34924	34932	T	9
	35030	35037	A	8	8	trnT-GGU-psbD	IGS	LSC		34933	34941	T	9	9	trnT-GGU-psbD	IGS	LSC		34915	34923	T	9	9	trnT-GGU-psbD	IGS	LSC		35002	35009	A	8	8	trnT-GGU-psbD	IGS	LSC		35023	35030	A	8	8	trnT-GGU-psbD	IGS	LSC		35023	35030	A	8
	35054	35065	TA	6	12	trnT-GGU-psbD	IGS	LSC		35032	35039	A	8	8	trnT-GGU-psbD	IGS	LSC		35014	35021	A	8	8	trnT-GGU-psbD	IGS	LSC		35026	35037	TA	6	12	trnT-GGU-psbD	IGS	LSC		35047	35058	TA	6	12	trnT-GGU-psbD	IGS	LSC		35047	35058	TA	6
	37088	37095	G	8	8	psbC	CDS	LSC		35056	35065	TA	5	10	trnT-GGU-psbD	IGS	LSC		35038	35049	TA	6	12	trnT-GGU-psbD	IGS	LSC		37060	37067	G	8	8	psbC	CDS	LSC		37081	37088	G	8	8	psbC	CDS	LSC		37081	37088	G	8
	38837	38845	T	9	9	psbZ-trnG-GCC	IGS	LSC		37088	37095	G	8	8	psbC	CDS	LSC		37072	37079	G	8	8	psbC	CDS	LSC		38809	38817	T	9	9	psbZ-trnG-GCC	IGS	LSC		38830	38838	T	9	9	psbZ-trnG-GCC	IGS	LSC		38830	38838	T	9
	38944	38953	A	10	10	psbZ-trnG-GCC	IGS	LSC		38837	38845	T	9	9	psbZ-trnG-GCC	IGS	LSC		38821	38829	T	9	9	psbZ-trnG-GCC	IGS	LSC		38916	38924	A	9	9	psbZ-trnG-GCC	IGS	LSC		38937	38946	A	10	10	psbZ-trnG-GCC	IGS	LSC		38937	38946	A	10
	39985	39992	A	8	8	rps14-psaB	IGS	LSC		38944	38953	A	10	10	psbZ-trnG-GCC	IGS	LSC		38928	38937	A	10	10	psbZ-trnG-GCC	IGS	LSC		39956	39964	A	9	9	rps14-psaB	IGS	LSC		39978	39985	A	8	8	rps14-psaB	IGS	LSC		39978	39985	A	8
	45456	45463	T	8	8	ycf3	intron	LSC		39985	39992	A	8	8	rps14-psaB	IGS	LSC		39969	39976	A	8	8	rps14-psaB	IGS	LSC		45428	45436	T	9	9	ycf3	intron	LSC		45443	45450	T	8	8	ycf3	intron	LSC		45428	45435	T	8
	46974	46985	TAAA	3	12	ycf3	intron	LSC		45435	45442	T	8	8	ycf3	intron	LSC		45440	45447	T	8	8	ycf3	intron	LSC		46951	46962	TAAA	3	12	ycf3	intron	LSC		46961	46972	TAAA	3	12	ycf3	intron	LSC		46946	46957	TAAA	3
	46983	46992	A	10	10	ycf3	intron	LSC		46953	46964	TAAA	3	12	ycf3	intron	LSC		46958	46969	TAAA	3	12	ycf3	intron	LSC		46960	46969	A	10	10	ycf3	intron	LSC		46970	46980	A	11	11	ycf3	intron	LSC		46955	46965	A	11
	47241	47250	A	10	10	ycf3-trnS-GGA	IGS	LSC		46962	46972	A	11	11	ycf3	intron	LSC		46967	46976	A	10	10	ycf3	intron	LSC		47218	47227	A	10	10	ycf3-trnS-GGA	IGS	LSC		47229	47238	A	10	10	ycf3-trnS-GGA	IGS	LSC		47219	47228	A	10
	47416	47424	T	9	9	ycf3-trnS-GGA	IGS	LSC		47221	47230	A	10	10	ycf3-trnS-GGA	IGS	LSC		47225	47234	A	10	10	ycf3-trnS-GGA	IGS	LSC		47393	47401	T	9	9	ycf3-trnS-GGA	IGS	LSC		47404	47412	T	9	9	ycf3-trnS-GGA	IGS	LSC		47394	47402	T	9
	48546	48553	T	8	8	rps4-trnT-UGU	IGS	LSC		47396	47404	T	9	9	ycf3-trnS-GGA	IGS	LSC		47400	47408	T	9	9	ycf3-trnS-GGA	IGS	LSC		48523	48531	T	9	9	rps4-trnT-UGU	IGS	LSC		48534	48541	T	8	8	rps4-trnT-UGU	IGS	LSC		48524	48531	T	8
	49250	49257	T	8	8	trnT-UGU-trnL-UAA	IGS	LSC		48526	48533	T	8	8	rps4-trnT-UGU	IGS	LSC		48530	48537	T	8	8	rps4-trnT-UGU	IGS	LSC		49228	49235	T	8	8	trnT-UGU-trnL-UAA	IGS	LSC		49238	49245	T	8	8	trnT-UGU-trnL-UAA	IGS	LSC		49171	49185	TAT	5
	49451	49458	A	8	8	trnT-UGU-trnL-UAA	IGS	LSC		49230	49237	T	8	8	trnT-UGU-trnL-UAA	IGS	LSC		49234	49241	T	8	8	trnT-UGU-trnL-UAA	IGS	LSC		49429	49437	A	9	9	trnT-UGU-trnL-UAA	IGS	LSC		49439	49447	A	9	9	trnT-UGU-trnL-UAA	IGS	LSC		49234	49241	T	8
	50316	50324	A	9	9	trnL-UAA-trnF-GAA	IGS	LSC		49431	49439	A	9	9	trnT-UGU-trnL-UAA	IGS	LSC		49435	49443	A	9	9	trnT-UGU-trnL-UAA	IGS	LSC		50286	50294	A	9	9	trnL-UAA-trnF-GAA	IGS	LSC		50305	50313	A	9	9	trnL-UAA-trnF-GAA	IGS	LSC		49435	49443	A	9
	51164	51171	T	8	8	trnF-GAA-ndhJ	IGS	LSC		50298	50306	A	9	9	trnL-UAA-trnF-GAA	IGS	LSC		50301	50309	A	9	9	trnL-UAA-trnF-GAA	IGS	LSC		51134	51141	T	8	8	trnF-GAA-ndhJ	IGS	LSC		51153	51160	T	8	8	trnF-GAA-ndhJ	IGS	LSC		50301	50309	A	9
	51275	51285	T	11	11	trnF-GAA-ndhJ	IGS	LSC		51146	51154	T	9	9	trnF-GAA-ndhJ	IGS	LSC		51149	51156	T	8	8	trnF-GAA-ndhJ	IGS	LSC		51245	51255	T	11	11	trnF-GAA-ndhJ	IGS	LSC		51264	51273	T	10	10	trnF-GAA-ndhJ	IGS	LSC		51149	51156	T	8
	53587	53595	T	9	9	ndhC-trnV-UAC	IGS	LSC		51258	51268	T	11	11	trnF-GAA-ndhJ	IGS	LSC		51260	51270	T	11	11	trnF-GAA-ndhJ	IGS	LSC		53557	53566	T	10	10	ndhC-trnV-UAC	IGS	LSC		53575	53583	T	9	9	ndhC-trnV-UAC	IGS	LSC		51260	51270	T	11
	55038	55045	T	8	8	trnV-UAC	intron	LSC		53570	53578	T	9	9	ndhC-trnV-UAC	IGS	LSC		53572	53580	T	9	9	ndhC-trnV-UAC	IGS	LSC		55009	55016	T	8	8	trnV-UAC	intron	LSC		55026	55033	T	8	8	trnV-UAC	intron	LSC		53572	53580	T	9
	55749	55757	T	9	9	trnV-UAC-trnM-CAU	IGS	LSC		55021	55028	T	8	8	trnV-UAC	intron	LSC		55023	55030	T	8	8	trnV-UAC	intron	LSC		55720	55728	T	9	9	trnV-UAC-trnM-CAU	IGS	LSC		55737	55745	T	9	9	trnV-UAC-trnM-CAU	IGS	LSC		55023	55030	T	8
	55908	55916	T	9	9	trnM-CAU-atpE	IGS	LSC		55732	55740	T	9	9	trnV-UAC-trnM-CAU	IGS	LSC		55734	55742	T	9	9	trnV-UAC-trnM-CAU	IGS	LSC		55879	55887	T	9	9	trnM-CAU-atpE	IGS	LSC		55896	55905	T	10	10	trnM-CAU-atpE	IGS	LSC		55734	55742	T	9
	55964	55972	T	9	9	trnM-CAU-atpE	IGS	LSC		55891	55899	T	9	9	trnM-CAU-atpE	IGS	LSC		55893	55901	T	9	9	trnM-CAU-atpE	IGS	LSC		55935	55943	T	9	9	trnM-CAU-atpE	IGS	LSC		55953	55961	T	9	9	trnM-CAU-atpE	IGS	LSC		55893	55901	T	9
	57964	57975	ATA	4	12	atpB-rbcL	IGS	LSC		55947	55955	T	9	9	trnM-CAU-atpE	IGS	LSC		55949	55957	T	9	9	trnM-CAU-atpE	IGS	LSC		57935	57946	ATA	4	12	atpB-rbcL	IGS	LSC		57953	57964	ATA	4	12	atpB-rbcL	IGS	LSC		55949	55957	T	9
	58450	58458	A	9	9	atpB-rbcL	IGS	LSC		57947	57958	ATA	4	12	atpB-rbcL	IGS	LSC		57949	57960	ATA	4	12	atpB-rbcL	IGS	LSC		58421	58430	A	10	10	atpB-rbcL	IGS	LSC		58439	58447	A	9	9	atpB-rbcL	IGS	LSC		57949	57960	ATA	4
	60290	60299	TA	5	10	rbcL-accD	IGS	LSC		58433	58441	A	9	9	atpB-rbcL	IGS	LSC		58435	58443	A	9	9	atpB-rbcL	IGS	LSC		60261	60270	TA	5	10	rbcL-accD	IGS	LSC		60279	60288	TA	5	10	rbcL-accD	IGS	LSC		58435	58443	A	9
	62610	62617	T	8	8	accD-psaI	IGS	LSC		60273	60282	TA	5	10	rbcL-accD	IGS	LSC		60275	60284	TA	5	10	rbcL-accD	IGS	LSC		62588	62595	T	8	8	accD-psaI	IGS	LSC		62606	62613	T	8	8	accD-psaI	IGS	LSC		60275	60284	TA	5
	63379	63386	A	8	8	psaI-ycf4	IGS	LSC		62600	62607	T	8	8	accD-psaI	IGS	LSC		62602	62609	T	8	8	accD-psaI	IGS	LSC		63357	63364	A	8	8	psaI-ycf4	IGS	LSC		63375	63382	A	8	8	psaI-ycf4	IGS	LSC		62602	62609	T	8
	63624	63631	T	8	8	ycf4	CDS	LSC		63369	63376	A	8	8	psaI-ycf4	IGS	LSC		63371	63378	A	8	8	psaI-ycf4	IGS	LSC		63602	63609	T	8	8	ycf4	CDS	LSC		63620	63627	T	8	8	ycf4	CDS	LSC		63371	63378	A	8
	64237	64244	T	8	8	ycf4-cemA	IGS	LSC		63614	63621	T	8	8	ycf4	CDS	LSC		63616	63623	T	8	8	ycf4	CDS	LSC		64215	64222	T	8	8	ycf4-cemA	IGS	LSC		64233	64240	T	8	8	ycf4-cemA	IGS	LSC		63616	63623	T	8
	64435	64443	T	9	9	ycf4-cemA	IGS	LSC		64227	64234	T	8	8	ycf4-cemA	IGS	LSC		64229	64236	T	8	8	ycf4-cemA	IGS	LSC		64413	64422	T	10	10	ycf4-cemA	IGS	LSC		64431	64439	T	9	9	ycf4-cemA	IGS	LSC		64229	64236	T	8
	64822	64833	A	12	12	ycf4-cemA	IGS	LSC		64425	64433	T	9	9	ycf4-cemA	IGS	LSC		64427	64434	T	8	8	ycf4-cemA	IGS	LSC		64801	64810	A	10	10	ycf4-cemA	IGS	LSC		64818	64830	A	13	13	ycf4-cemA	IGS	LSC		64427	64435	T	9
	65026	65035	TC	5	10	cemA	CDS	LSC		64812	64822	A	11	11	ycf4-cemA	IGS	LSC		64813	64825	A	13	13	ycf4-cemA	IGS	LSC		65003	65012	TC	5	10	cemA	CDS	LSC		65023	65032	TC	5	10	cemA	CDS	LSC		64814	64824	A	11
	65636	65647	AATG	3	12	cemA	CDS	LSC		65015	65024	TC	5	10	cemA	CDS	LSC		65018	65027	TC	5	10	cemA	CDS	LSC		65613	65624	AATG	3	12	cemA	CDS	LSC		65633	65644	AATG	3	12	cemA	CDS	LSC		65017	65026	TC	5
	67413	67420	A	8	8	petA-psbJ	IGS	LSC		65625	65636	AATG	3	12	cemA	CDS	LSC		65628	65639	AATG	3	12	cemA	CDS	LSC		67393	67400	A	8	8	petA-psbJ	IGS	LSC		67414	67422	A	9	9	petA-psbJ	IGS	LSC		65627	65638	AATG	3
	67423	67430	A	8	8	petA-psbJ	IGS	LSC		67406	67413	A	8	8	petA-psbJ	IGS	LSC		67409	67416	A	8	8	petA-psbJ	IGS	LSC		67403	67410	A	8	8	petA-psbJ	IGS	LSC		67432	67439	A	8	8	petA-psbJ	IGS	LSC		67408	67416	A	9
	67522	67529	T	8	8	petA-psbJ	IGS	LSC		67416	67423	A	8	8	petA-psbJ	IGS	LSC		67419	67426	A	8	8	petA-psbJ	IGS	LSC		67502	67509	T	8	8	petA-psbJ	IGS	LSC		67442	67449	A	8	8	petA-psbJ	IGS	LSC		67426	67433	A	8
	69766	69773	T	8	8	psbE-petL	IGS	LSC		67515	67522	T	8	8	petA-psbJ	IGS	LSC		67518	67525	T	8	8	petA-psbJ	IGS	LSC		69747	69754	T	8	8	psbE-petL	IGS	LSC		67541	67548	T	8	8	petA-psbJ	IGS	LSC		67436	67443	A	8
	69909	69918	A	10	10	psbE-petL	IGS	LSC		69760	69767	T	8	8	psbE-petL	IGS	LSC		69763	69770	T	8	8	psbE-petL	IGS	LSC		69890	69898	A	9	9	psbE-petL	IGS	LSC		69786	69793	T	8	8	psbE-petL	IGS	LSC		67535	67542	T	8
	70342	70351	T	10	10	petG-trnW-CCA	IGS	LSC		69903	69911	A	9	9	psbE-petL	IGS	LSC		69906	69914	A	9	9	psbE-petL	IGS	LSC		70322	70330	T	9	9	petG-trnW-CCA	IGS	LSC		69929	69937	A	9	9	psbE-petL	IGS	LSC		69780	69787	T	8
	71298	71309	C	12	12	psaJ-rpl33	IGS	LSC		70335	70344	T	10	10	petG-trnW-CCA	IGS	LSC		70338	70347	T	10	10	petG-trnW-CCA	IGS	LSC		71277	71284	C	8	8	psaJ-rpl33	IGS	LSC		70361	70370	T	10	10	petG-trnW-CCA	IGS	LSC		69923	69931	A	9
	71310	71319	T	10	10	psaJ-rpl33	IGS	LSC		71291	71300	C	10	10	psaJ-rpl33	IGS	LSC		71294	71304	C	11	11	psaJ-rpl33	IGS	LSC		71285	71294	T	10	10	psaJ-rpl33	IGS	LSC		71317	71324	C	8	8	psaJ-rpl33	IGS	LSC		70355	70364	T	10
	71607	71618	TTC	4	12	psaJ-rpl33	IGS	LSC		71301	71312	T	12	12	psaJ-rpl33	IGS	LSC		71305	71313	T	9	9	psaJ-rpl33	IGS	LSC		71582	71593	TTC	4	12	psaJ-rpl33	IGS	LSC		71325	71334	T	10	10	psaJ-rpl33	IGS	LSC		71311	71319	C	9
	71912	71923	TA	6	12	rpl33-rps18	IGS	LSC		71600	71611	TTC	4	12	psaJ-rpl33	IGS	LSC		71601	71612	TTC	4	12	psaJ-rpl33	IGS	LSC		71887	71898	TA	6	12	rpl33-rps18	IGS	LSC		71622	71633	TTC	4	12	psaJ-rpl33	IGS	LSC		71320	71328	T	9
	72412	72419	A	8	8	rps18-rpl20	IGS	LSC		71905	71916	TA	6	12	rpl33-rps18	IGS	LSC		71906	71917	TA	6	12	rpl33-rps18	IGS	LSC		72387	72394	A	8	8	rps18-rpl20	IGS	LSC		71927	71938	TA	6	12	rpl33-rps18	IGS	LSC		71616	71627	TTC	4
	72440	72450	T	11	11	rps18-rpl20	IGS	LSC		72405	72412	A	8	8	rps18-rpl20	IGS	LSC		72406	72413	A	8	8	rps18-rpl20	IGS	LSC		72415	72423	T	9	9	rps18-rpl20	IGS	LSC		72427	72434	A	8	8	rps18-rpl20	IGS	LSC		71921	71932	TA	6
	73182	73193	ATAA	3	12	rpl20-rps12	IGS	LSC		72433	72443	T	11	11	rps18-rpl20	IGS	LSC		72434	72445	T	12	12	rps18-rpl20	IGS	LSC		73155	73166	ATAA	3	12	rpl20-rps12	IGS	LSC		72455	72466	T	12	12	rps18-rpl20	IGS	LSC		72421	72428	A	8
	74563	74572	T	10	10	clpP	intron	LSC		73175	73186	ATAA	3	12	rpl20-rps12	IGS	LSC		73177	73188	ATAA	3	12	rpl20-rps12	IGS	LSC		74536	74546	T	11	11	clpP	intron	LSC		73198	73209	ATAA	3	12	rpl20-rps12	IGS	LSC		72449	72461	T	13
	75546	75557	T	12	12	clpP	intron	LSC		74556	74564	T	9	9	clpP	intron	LSC		74558	74566	T	9	9	clpP	intron	LSC		75520	75527	T	8	8	clpP	intron	LSC		74579	74589	T	11	11	clpP	intron	LSC		73193	73204	ATAA	3
	77984	77992	T	9	9	psbB-psbT	IGS	LSC		75538	75547	T	10	10	clpP	intron	LSC		75540	75550	T	11	11	clpP	intron	LSC		77954	77962	T	9	9	psbB-psbT	IGS	LSC		75563	75577	T	15	15	clpP	intron	LSC		74574	74584	T	11
	84529	84537	T	9	9	rps8-rpl14	IGS	LSC		77974	77982	T	9	9	psbB-psbT	IGS	LSC		77977	77985	T	9	9	psbB-psbT	IGS	LSC		84499	84507	T	9	9	rps8-rpl14	IGS	LSC		78004	78012	T	9	9	psbB-psbT	IGS	LSC		75558	75568	T	11
	85025	85034	T	10	10	rpl14-rpl16	IGS	LSC		84519	84527	T	9	9	rps8-rpl14	IGS	LSC		84522	84530	T	9	9	rps8-rpl14	IGS	LSC		84995	85004	T	10	10	rpl14-rpl16	IGS	LSC		84549	84557	T	9	9	rps8-rpl14	IGS	LSC		77995	78003	T	9
	86476	86483	T	8	8	rpl16-rps3	IGS	LSC		85015	85025	T	11	11	rpl14-rpl16	IGS	LSC		85018	85027	T	10	10	rpl14-rpl16	IGS	LSC		86446	86453	T	8	8	rpl16-rps3	IGS	LSC		85045	85054	T	10	10	rpl14-rpl16	IGS	LSC		84540	84548	T	9
	87117	87125	T	9	9	rps3	CDS	LSC		86466	86473	T	8	8	rpl16-rps3	IGS	LSC		86469	86476	T	8	8	rpl16-rps3	IGS	LSC		87087	87095	T	9	9	rps3	CDS	LSC		86495	86502	T	8	8	rpl16-rps3	IGS	LSC		85036	85046	T	11
	87347	87354	T	8	8	rps3-rps19	IGS	LSC		87107	87115	T	9	9	rps3	CDS	LSC		87110	87118	T	9	9	rps3	CDS	LSC		87317	87324	T	8	8	rps3-rps19	IGS	LSC		87136	87144	T	9	9	rps3	CDS	LSC		86487	86494	T	8
	87354	87367	TC	7	14	rps3-rps19	IGS	LSC		87337	87344	T	8	8	rps3-rps19	IGS	LSC		87340	87347	T	8	8	rps3-rps19	IGS	LSC		87324	87337	TC	7	14	rps3-rps19	IGS	LSC		87366	87373	T	8	8	rps3-rps19	IGS	LSC		87128	87136	T	9
	87739	87750	ACAT	3	12	rps3-rps19	IGS	LSC		87344	87357	TC	7	14	rps3-rps19	IGS	LSC		87347	87360	TC	7	14	rps3-rps19	IGS	LSC		87709	87720	ACAT	3	12	rps3-rps19	IGS	LSC		87373	87386	TC	7	14	rps3-rps19	IGS	LSC		87358	87365	T	8
	88138	88145	T	8	8	rps19	CDS	LSC		87729	87740	ACAT	3	12	rps3-rps19	IGS	LSC		87732	87743	ACAT	3	12	rps3-rps19	IGS	LSC		88108	88115	T	8	8	rps19	CDS	LSC		87758	87769	ACAT	3	12	rps3-rps19	IGS	LSC		87365	87378	TC	7
	92261	92268	A	8	8	ycf2	CDS	LSC		88128	88135	T	8	8	rps19	CDS	LSC		88131	88138	T	8	8	rps19	CDS	LSC		92231	92238	A	8	8	ycf2	CDS	IR		88157	88164	T	8	8	rps19	CDS	LSC		87749	87760	ACAT	3
	93535	93543	A	9	9	ycf2	CDS	LSC		92246	92253	A	8	8	ycf2	CDS	IR		92254	92261	A	8	8	ycf2	CDS	IR		93505	93513	A	9	9	ycf2	CDS	IR		92280	92287	A	8	8	ycf2	CDS	IR		88148	88155	T	8
	103680	103697	TATTAG	3	18	rps12-trnV-GAC	IGS	IR		93520	93528	A	9	9	ycf2	CDS	IR		93528	93536	A	9	9	ycf2	CDS	IR		103650	103667	TATTAG	3	18	rps12-trnV-GAC	IGS	IR		93554	93562	A	9	9	ycf2	CDS	IR		92271	92278	A	8
	104255	104262	T	8	8	rps12-trnV-GAC	IGS	IR		103665	103682	TATTAG	3	18	rps12-trnV-GAC	IGS	IR		103673	103690	TATTAG	3	18	rps12-trnV-GAC	IGS	IR		104225	104232	T	8	8	rps12-trnV-GAC	IGS	IR		103699	103716	TATTAG	3	18	rps12-trnV-GAC	IGS	IR		93545	93553	A	9
	112154	112163	A	10	10	rrn5-trnR-ACG	IGS	IR		104240	104247	T	8	8	rps12-trnV-GAC	IGS	IR		104248	104255	T	8	8	rps12-trnV-GAC	IGS	IR		112124	112134	A	11	11	rrn5-trnR-ACG	IGS	IR		104274	104281	T	8	8	rps12-trnV-GAC	IGS	IR		103690	103707	TATTAG	3
	112554	112562	T	9	9	trnR-ACG-trnN-GUU	IGS	IR		112139	112149	A	11	11	rrn5-trnR-ACG	IGS	IR		112147	112157	A	11	11	rrn5-trnR-ACG	IGS	IR		112525	112534	T	10	10	trnR-ACG-trnN-GUU	IGS	IR		112173	112182	A	10	10	rrn5-trnR-ACG	IGS	IR		104265	104272	T	8
	114776	114783	A	8	8	trnN-GUU-ndhF	IGS	SSC		112540	112548	T	9	9	trnR-ACG-trnN-GUU	IGS	IR		112548	112556	T	9	9	trnR-ACG-trnN-GUU	IGS	IR		114748	114755	A	8	8	trnN-GUU-ndhF	IGS	SSC		112573	112581	T	9	9	trnR-ACG-trnN-GUU	IGS	IR		112164	112174	A	11
	115129	115140	AATT	3	12	ndhF	CDS	SSC		114753	114760	A	8	8	trnN-GUU-ndhF	IGS	SSC		114770	114777	A	8	8	trnN-GUU-ndhF	IGS	SSC		115094	115105	AATT	3	12	ndhF	CDS	SSC		114795	114802	A	8	8	trnN-GUU-ndhF	IGS	SSC		112565	112573	T	9
	117102	117113	AAAT	3	12	ndhF-rpl32	IGS	SSC		115106	115117	AATT	3	12	ndhF	CDS	SSC		115123	115134	AATT	3	12	ndhF	CDS	SSC		117067	117078	AAAT	3	12	ndhF-rpl32	IGS	SSC		115148	115159	AATT	3	12	ndhF	CDS	SSC		114787	114794	A	8
	117955	117963	A	9	9	ndhF-rpl32	IGS	SSC		117079	117090	AAAT	3	12	ndhF-rpl32	IGS	SSC		117096	117107	AAAT	3	12	ndhF-rpl32	IGS	SSC		117913	117921	A	9	9	ndhF-rpl32	IGS	SSC		117121	117132	AAAT	3	12	ndhF-rpl32	IGS	SSC		115140	115151	AATT	3
	118003	118010	T	8	8	ndhF-rpl32	IGS	SSC		117933	117941	A	9	9	ndhF-rpl32	IGS	SSC		117949	117957	A	9	9	ndhF-rpl32	IGS	SSC		117961	117968	T	8	8	ndhF-rpl32	IGS	SSC		117974	117982	A	9	9	ndhF-rpl32	IGS	SSC		117113	117124	AAAT	3
	118640	118647	T	8	8	rpl32-trnL-UAG	IGS	SSC		117981	117988	T	8	8	ndhF-rpl32	IGS	SSC		117997	118004	T	8	8	ndhF-rpl32	IGS	SSC		118577	118584	C	8	8	rpl32-trnL-UAG	IGS	SSC		118022	118029	T	8	8	ndhF-rpl32	IGS	SSC		117965	117973	A	9
	119698	119705	T	8	8	trnL-UAG-ccsA	IGS	SSC		118602	118609	C	8	8	rpl32-trnL-UAG	IGS	SSC		118634	118641	T	8	8	rpl32-trnL-UAG	IGS	SSC		118593	118600	T	8	8	rpl32-trnL-UAG	IGS	SSC		118662	118669	T	8	8	rpl32-trnL-UAG	IGS	SSC		118013	118020	T	8
	119711	119719	T	9	9	trnL-UAG-ccsA	IGS	SSC		118618	118625	T	8	8	rpl32-trnL-UAG	IGS	SSC		119692	119699	T	8	8	trnL-UAG-ccsA	IGS	SSC		119651	119658	T	8	8	trnL-UAG-ccsA	IGS	SSC		119720	119727	T	8	8	trnL-UAG-ccsA	IGS	SSC		118650	118657	T	8
	121205	121212	A	8	8	ndhD	CDS	SSC		119676	119683	T	8	8	trnL-UAG-ccsA	IGS	SSC		119705	119713	T	9	9	trnL-UAG-ccsA	IGS	SSC		119664	119672	T	9	9	trnL-UAG-ccsA	IGS	SSC		119733	119741	T	9	9	trnL-UAG-ccsA	IGS	SSC		119708	119715	T	8
	122883	122891	T	9	9	psaC-ndhE	IGS	SSC		119689	119697	T	9	9	trnL-UAG-ccsA	IGS	SSC		121199	121206	A	8	8	ndhD	CDS	SSC		121158	121165	A	8	8	ndhD	CDS	SSC		121227	121234	A	8	8	ndhD	CDS	SSC		119721	119729	T	9
	124245	124257	T	13	13	ndhG-ndhI	IGS	SSC		121183	121190	A	8	8	ndhD	CDS	SSC		122877	122885	T	9	9	psaC-ndhE	IGS	SSC		122836	122844	T	9	9	psaC-ndhE	IGS	SSC		122905	122913	T	9	9	psaC-ndhE	IGS	SSC		121215	121222	A	8
	126178	126187	A	10	10	ndhA	intron	SSC		122861	122869	T	9	9	psaC-ndhE	IGS	SSC		124239	124251	T	13	13	ndhG-ndhI	IGS	SSC		124198	124209	T	12	12	ndhG-ndhI	IGS	SSC		124267	124280	T	14	14	ndhG-ndhI	IGS	SSC		122893	122901	T	9
	126489	126500	AATC	3	12	ndhA	intron	SSC		124223	124235	T	13	13	ndhG-ndhI	IGS	SSC		126172	126181	A	10	10	ndhA	intron	SSC		126130	126139	A	10	10	ndhA	intron	SSC		126201	126210	A	10	10	ndhA	intron	SSC		124255	124267	T	13
	128865	128876	TC	6	12	rps15-ycf1	IGS	SSC		126156	126165	A	10	10	ndhA	intron	SSC		126483	126494	AATC	3	12	ndhA	intron	SSC		126441	126452	AATC	3	12	ndhA	intron	SSC		126512	126523	AATC	3	12	ndhA	intron	SSC		126188	126198	A	11
	128877	128884	T	8	8	rps15-ycf1	IGS	SSC		126467	126478	AATC	3	12	ndhA	intron	SSC		128859	128870	TC	6	12	rps15-ycf1	IGS	SSC		128818	128829	CT	6	12	rps15-ycf1	IGS	SSC		128888	128899	TC	6	12	rps15-ycf1	IGS	SSC		126500	126511	AATC	3
	128921	128932	AAT	4	12	rps15-ycf1	IGS	SSC		128843	128854	TC	6	12	rps15-ycf1	IGS	SSC		128871	128878	T	8	8	rps15-ycf1	IGS	SSC		128829	128836	T	8	8	rps15-ycf1	IGS	SSC		128900	128907	T	8	8	rps15-ycf1	IGS	SSC		128876	128887	TC	6
	129642	129649	T	8	8	ycf1	CDS	SSC		128855	128862	T	8	8	rps15-ycf1	IGS	SSC		128915	128926	AAT	4	12	rps15-ycf1	IGS	SSC		128873	128884	AAT	4	12	rps15-ycf1	IGS	SSC		128944	128955	AAT	4	12	rps15-ycf1	IGS	SSC		128888	128895	T	8
	130377	130385	A	9	9	ycf1	CDS	SSC		128899	128910	AAT	4	12	rps15-ycf1	IGS	SSC		129636	129643	T	8	8	ycf1	CDS	SSC		129594	129601	T	8	8	ycf1	CDS	SSC		129665	129672	T	8	8	ycf1	CDS	SSC		128932	128943	AAT	4
	130388	130396	T	9	9	ycf1	CDS	SSC		129620	129627	T	8	8	ycf1	CDS	SSC		130371	130379	A	9	9	ycf1	CDS	SSC		130329	130337	A	9	9	ycf1	CDS	SSC		130400	130408	A	9	9	ycf1	CDS	SSC		129653	129660	T	8
	131029	131040	CATT	3	12	ycf1	CDS	SSC		130355	130363	A	9	9	ycf1	CDS	SSC		130382	130390	T	9	9	ycf1	CDS	SSC		130340	130348	T	9	9	ycf1	CDS	SSC		130411	130419	T	9	9	ycf1	CDS	SSC		130388	130396	A	9
	131372	131379	T	8	8	ycf1	CDS	SSC		130366	130374	T	9	9	ycf1	CDS	SSC		131023	131034	CATT	3	12	ycf1	CDS	SSC		130981	130992	CATT	3	12	ycf1	CDS	SSC		131052	131063	CATT	3	12	ycf1	CDS	SSC		130399	130407	T	9
	131684	131692	T	9	9	ycf1	CDS	SSC		131007	131018	CATT	3	12	ycf1	CDS	SSC		131366	131373	T	8	8	ycf1	CDS	SSC		131324	131331	T	8	8	ycf1	CDS	SSC		131395	131402	T	8	8	ycf1	CDS	SSC		131040	131051	CATT	3
	131981	131989	T	9	9	ycf1	CDS	SSC		131350	131357	T	8	8	ycf1	CDS	SSC		131678	131686	T	9	9	ycf1	CDS	SSC		131636	131644	T	9	9	ycf1	CDS	SSC		131707	131715	T	9	9	ycf1	CDS	SSC		131383	131390	T	8
	132599	132608	A	10	10	ycf1	CDS	SSC		131662	131670	T	9	9	ycf1	CDS	SSC		131975	131983	T	9	9	ycf1	CDS	SSC		131933	131941	T	9	9	ycf1	CDS	SSC		132004	132012	T	9	9	ycf1	CDS	SSC		131695	131703	T	9
	135690	135698	A	9	9	trnN-GUU-trnR-ACG	IGS	IR		131959	131967	T	9	9	ycf1	CDS	SSC		132593	132602	A	10	10	ycf1	CDS	SSC		132551	132560	A	10	10	ycf1	CDS	SSC		132622	132631	A	10	10	ycf1	CDS	SSC		131992	132000	T	9
	136089	136098	T	10	10	trnR-ACG-rrn5	IGS	IR		132577	132586	A	10	10	ycf1	CDS	SSC		135684	135692	A	9	9	trnN-GUU-trnR-ACG	IGS	IR		135624	135633	A	10	10	trnN-GUU-trnR-ACG	IGS	IR		135713	135721	A	9	9	trnN-GUU-trnR-ACG	IGS	IR		132610	132619	A	10
	143990	143997	A	8	8	trnV-GAC-rps7	IGS	IR		135641	135649	A	9	9	trnN-GUU-trnR-ACG	IGS	IR		136083	136093	T	11	11	trnR-ACG-rrn5	IGS	IR		136024	136034	T	11	11	trnR-ACG-rrn5	IGS	IR		136112	136121	T	10	10	trnR-ACG-rrn5	IGS	IR		135683	135691	A	9
	144554	144571	ACTAAT	3	18	trnV-GAC-rps7	IGS	IR		136040	136050	T	11	11	trnR-ACG-rrn5	IGS	IR		143985	143992	A	8	8	trnV-GAC-rps7	IGS	IR		143926	143933	A	8	8	trnV-GAC-rps7	IGS	IR		144013	144020	A	8	8	trnV-GAC-rps7	IGS	IR		136082	136092	T	11
	154709	154717	T	9	9	ycf2	CDS	IR		143942	143949	A	8	8	trnV-GAC-rps7	IGS	IR		144549	144566	ACTAAT	3	18	trnV-GAC-rps7	IGS	IR		144490	144507	ACTAAT	3	18	trnV-GAC-rps7	IGS	IR		144577	144594	ACTAAT	3	18	trnV-GAC-rps7	IGS	IR		143984	143991	A	8
	155984	155991	T	8	8	ycf2	CDS	IR		144506	144523	ACTAAT	3	18	trnV-GAC-rps7	IGS	IR		154704	154712	T	9	9	ycf2	CDS	IR		154645	154653	T	9	9	ycf2	CDS	IR		154732	154740	T	9	9	ycf2	CDS	IR		144548	144565	ACTAAT	3
										154661	154669	T	9	9	ycf2	CDS	IR		155979	155986	T	8	8	ycf2	CDS	IR		155920	155927	T	8	8	ycf2	CDS	IR		156007	156014	T	8	8	ycf2	CDS	IR		154703	154711	T	9
										155936	155943	T	8	8	ycf2	CDS	IR																													155978	155985	T	8
	LSC, large single-copy region; SSC, small single-copy region; IR, inverted repeat region; IGS, intergenic spacer regions.
[truncated: 4 more columns]
