# Supplementary material for: Comparative analysis of the complete chloroplast genomes of six threatened subgenus Gynopodium (Magnolia) species
Source: BMC Genomics. 2022 Oct 20;23:716. doi: 10.1186/s12864-022-08934-6 (PMC9583488; doi:10.1186/s12864-022-08934-6)
Supplement: Supplementary file 7 — Additional file 7: Table S4. Accession numbers of the CPGs used in the phylogenetic analysis. [file 12864_2022_8934_MOESM7_ESM.xlsx]

## Sheet: Table S4
	Table S4 Accession numbers of the CPGs used in the phylogenetic analysis
	Family	Genus	Subgenus	Section (Figlar)	Section (Wang)	Taxon	Genbank Number
	Magnoliaceae	Magnolia	Gynopodium	Gynopodium	Gynopodium	Magnolia yunnanensis	KF753638
	Magnoliaceae	Magnolia	Gynopodium	Gynopodium	Gynopodium	Magnolia omeiensis	OL631160*
	Magnoliaceae	Magnolia	Gynopodium	Gynopodium	Gynopodium	Magnolia lotungensis	MN990585
	Magnoliaceae	Magnolia	Gynopodium	Gynopodium	Gynopodium	Magnolia kachirachirai	OL631159*
	Magnoliaceae	Magnolia	Gynopodium	Gynopodium	Gynopodium	Magnolia nitida	OL631158*
	Magnoliaceae	Magnolia	Gynopodium	Manglietiastrum	Gynopodium	Magnolia sinica	OL631157*
	Magnoliaceae	Magnolia	Yulania	Yulania	Tulipastrum	Magnolia acuminata var. acuminata	JX280391
	Magnoliaceae	Magnolia	Yulania	Yulania	Yulania	Magnolia biondii	KY085894
	Magnoliaceae	Magnolia	Yulania	Michelia	Maingola	Magnolia cathcartii	JX280392
	Magnoliaceae	Magnolia	Yulania	Michelia	Michelia	Magnolia floribunda	MN897728
	Magnoliaceae	Magnolia	Magnolia	kmer	kmer	Magnolia kwangsiensis	MN990593
	Magnoliaceae	Magnolia	Magnolia	Rytidospermum	Rytidospermum	Magnolia officinalis	JN867579
	Magnoliaceae	Magnolia	Magnolia	Rytidospermum	Oyama	Magnolia sieboldii	MG800828
	Magnoliaceae	Magnolia	Magnolia	Manglietia	Manglietia	Magnolia aromatica	MF990561
	Magnoliaceae	Magnolia	Magnolia	Magnolia	Magnolia	Magnolia grandiflora	JN867584
	Magnoliaceae	Magnolia	Magnolia	Auriculata	Tuliparia	Magnolia fraseri	MN990599
	Magnoliaceae	Magnolia	Magnolia	Macrophylla	Macrophylla	Magnolia macrophylla	MN990601
	Magnoliaceae	Magnolia	Magnolia	Talauma	Talauma	Magnolia dodecapetala	MN990598
	Magnoliaceae	Magnolia	Magnolia	Cubenses	Splendentes	Magnolia splendens	MN990605
	Magnoliaceae	Magnolia	Magnolia	Gwillimia	Gwillimia	Magnolia delavayi	MN780910
	Magnoliaceae	Liriodendron	-	-	Outgroup	Liriodendron chinense	KU170538
	Magnoliaceae	Liriodendron	-	-	Outgroup	Liriodendron tulipifera	MK477550
	Genbank numbers marked with asterisks are newly submitted in our study.
	Reference for classification system:
	[1] Figlar RB. A brief taxonomic history of Magnolia. Version April 2012 Available from https://www.magnoliasociety.org/ClassificationArticle.
	[2] Figlar RB, Taxonomy topics—a new classification for Magnolia. In: Royal Horticultural Society ed. Rhododendrons with Camellias and Magnolias. Cornwall: MPGBooks Ltd. 2006;69-82.
	[3] Wang YB, Liu BB, Nie ZL, Chen HF, Chen FJ, Figlar RB, et al., Major clades and a revised classification of Magnolia and Magnoliaceae based on whole plastid genome sequences via genome skimming. Journal of Systematics and Evolution, 2020;58(5):673-95.
